# Supplementary material for: Expression of Concern: Paroxetine treatment in an animal model of depression improves sperm quality
Source: PLoS One. 2025 Apr 24;20(4):e0323480. doi: 10.1371/journal.pone.0323480 (PMC12021233; doi:10.1371/journal.pone.0323480)
Supplement: S1 File — (XLSX) [file pone.0323480.s001.xlsx]

## Sheet: Capsase-3
			Spermatogonia	Spermatocyte	Spermatid		Leydig/mm2	Sertoli/seminiferous tubule
		Control	10	27	37	2.125	1	0.25	0.5		Cell count for spermatogonia, spermatocytes, spermatids and Sertoli cells are done per seminiferous tubule.
		Control	16	20	42	0.853913	3	1	0.353553
		Control	18	18	40		2.5	0.5
		Control	12	30	42		2	0.25					Capsase 3
		Saline	14	26	37	2.25	1.5	0	0.625		Leydig cells			Sertoli cells
		Saline	18	34	46	0.645497	3	1	0.478714		Mean	SD		Mean	SD
		Saline	10	26	44		2	0.5		Control	2.12	0.85		0.5	0.35
		Saline	13	20	40		2.5	1		Saline	2.25	0.64		0.62	0.47
		Paroxetine	25	34	68	4	5	2	1.5	Parox	4	1.82		1.5	1.29
		Paroxetine	27	30	61	1.82574	3	1	1.29	Depr	4.25	1.25		1.31	0.47
		Paroxetine	30	26	72		2	3		Dep+Par	1.62	0.47		1.56	1.26
		Paroxetine	24	31	70		6	0
		Depression	25	34	73		4	1	1.3125
		Depression	23	30	80		6	1	0.473242
		Depression	26	35	92	4.25	3	1.25
		Depression	28	36	73	1.25	4	2
		Dep+Par	18	33	40	1.625	2	3	1.5625
		Dep+Par	20	30	48	0.478714	2	2	1.2645
		Dep+Par	21	24	50		1.5	1.25
		Dep+Par	16	20	43		1	0

## Sheet: TUNEL
			Spermatogonia	Spermatocyte	Spermatid	Leydig/mm2		Sertoli/seminiferous tubule
											Cell count for spermatogonia, spermatocytes, spermatids and Sertoli cells are done per seminiferous tubule.
		Control		5	1	0.5		0.5
		Control	1	2	0	0.2		0.5
		Control	2	1	2	1	0.675	1	0.666667
		Control		1	1	1	0.394757		0.288675					TUNEL
		Saline	0	1	1	1		1				Leydig cells			Sertoli cells
		Saline	1	3	2	1.25		0.5				Mean	SD		Mean	SD
		Saline	0	2	1	1	1.08333	1	0.833333		Control	0.67	0.39		0.66	0.28
		Saline	1	1	1		0.144338		0.288675		Saline	1.08	0.14		0.83	0.28
		Paroxetine	6	10	20	3		2.5			Parox	2.33	0.57		2.12	0.85
		Paroxetine	3	15	16			2			Depr	2.12	0.85		2	1
		Paroxetine	4	10	17	2	2.33333	3	2.125		Dep+Par	1.37	0.47		1.25	0.64
		Paroxetine	1	13	16	2	0.57735	1	0.853913
		Depression	5	14	15	3		2
		Depression	3	10	14	2.5		3
		Depression	4	18	16	2	2.125	1	2
		Depression	2	16	13	1	0.853913		1
		Dep+Par	1	7	5	1		0.5
		Dep+Par	2	5	6	1.5		1
		Dep+Par	0	10	3	1	1.375	2	1.25
		Dep+Par	0	4	6	2	0.478714	1.5	0.645497
